# Supplementary material for: Workload perception and job satisfaction among Lebanese practicing dietitians: A cross-sectional study by employment location
Source: PLoS One. 2026 Apr 7;21(4):e0346681. doi: 10.1371/journal.pone.0346681 (PMC13056163; doi:10.1371/journal.pone.0346681)
Supplement: S1 Data — (XLSX) [file pone.0346681.s002.xlsx]

## Sheet: Dataset
A.1	A.2	A.3	A.4	A.5	B.1	B.2	B.3	C.1	C.2	C.3	C.4	C.5	C.6	C.8	C.9	C.10	C.12	C.11	E.1.1	E.1.2	E.1.3	E.1.4	E.2.1	E.2.2	E.2.3	E.2.4	E.3.1	E.3.2	E.3.3	E.3.4	E.4.1	E.4.2	E.4.3	E.4.4	E.5.1	E.5.2	E.5.3	E.5.4	E.6.1	E.6.2	E.6.3	E.6.4	E.7.1	E.7.2	E.7.3	E.7.4	E.8.1	E.8.2	E.8.3
2	1	0	2	7	1	1	1	1	0	2	1	1	0	0	2	0	5	0	2	2	1	2	2	4	2	6	1	2	6	2	3	3	4	4	3	3	3	5	3	3	3	6	3	5	3	1	6	6	6
2	1	1	0	7	1	1	2	1	0	2	1	0	0	0	1	0	5	0	2	5	2	5	3	3	4	6	3	1	6	6	1	1	6	1	6	6	5	4	3	5	5	6	1	6	1	3	4	4	3
2	1	0	3	0	1	1	2	2	0	1	1	2	0	0	0	0	3	0	2	4	2	2	5	2	5	6	1	1	6	2	4	4	6	5	2	3	3	3	3	2	2	5	2	5	2	4	5	5	5
3	1	0	1	1	1	1	4	2	0	1	1	0	0	0	2	1	2	0	5	3	4	5	4	5	5	4	4	4	4	4	4	4	4	4	4	5	5	5	5	5	5	5	4	5	5	4	4	4	6
3	1	0	1	7	1	1	2	2	0	3	1	1	0	0	0	0	2	1	1	1	1	2	2	2	2	3	3	3	6	3	3	3	3	2	2	2	2	3	3	3	3	4	4	4	4	1	1	1	1
1	1	0	0	1	1	2	1	1	0	1	1	1	0	0	0	0	3	0	2	3	4	4	3	1	5	4	3	6	6	5	3	3	5	4	3	3	4	3	3	3	3	5	1	5	1	2	6	6	6
1	1	1	0	1	1	0	1	1	0	0	1	0	0	0	0	0	8	0	1	6	2	5	5	3	3	1	2	4	4	3	4	3	3	4	5	1	6	3	3	4	3	5	2	5	2	1	5	6	5
1	1	1	0	1	1	1	1	1	0	0	1	1	0	1	0	0	3	0	5	5	2	6	6	1	1	3	5	5	4	6	2	2	6	2	4	5	5	4	4	4	4	5	5	5	4	3	4	4	4
1	1	1	0	1	1	1	1	1	1	1	1	0	0	0	2	0	1	1	2	5	1	6	4	5	2	4	2	5	3	5	5	4	6	3	3	1	4	2	3	5	2	5	4	5	2	4	5	5	4
1	1	1	0	1	1	2	0	0	0	0	1	0	1	0	0	0	6	0	3	4	1	6	4	3	3	4	2	2	4	3	3	3	4	4	3	4	4	3	3	3	3	4	3	4	3	2	5	4	6
1	1	1	0	1	1	1	1	1	0	0	1	0	1	0	2	0	2	0	1	6	1	5	4	2	1	5	2	2	2	2	2	1	6	3	3	2	4	4	3	3	3	5	3	5	2	5	2	4	2
1	1	1	0	1	1	1	3	0	0	1	1	1	0	1	0	0	3	0	5	5	1	4	4	4	3	6	1	1	6	4	3	2	4	4	3	3	4	6	3	3	1	6	1	6	1	3	5	5	4
3	1	0	2	1	1	1	1	1	0	0	1	3	0	0	0	0	8	0	1	6	1	6	5	3	2	3	2	5	4	1	1	1	6	2	6	6	6	3	3	5	5	3	5	3	4	3	5	6	4
1	1	1	0	4	1	1	1	0	0	0	1	0	0	0	2	0	3	1	2	4	3	5	2	2	3	5	2	2	4	4	2	5	5	5	2	2	3	2	2	3	4	5	2	5	1	2	4	4	4
1	1	1	0	0	1	1	2	0	0	0	1	0	1	3	0	0	4	0	1	4	3	5	2	2	3	5	2	2	4	4	2	5	5	5	2	2	3	2	2	3	4	5	2	5	1	2	4	4	4
2	1	1	0	1	1	1	2	2	0	0	1	2	0	0	0	0	3	0	5	6	3	1	6	5	6	6	1	1	6	2	5	5	6	6	1	1	1	2	1	4	4	6	1	6	1	1	6	6	6
1	1	1	0	1	1	2	2	0	0	1	1	1	0	0	1	0	3	0	3	4	3	5	3	3	4	5	1	1	5	4	3	3	4	4	1	2	2	2	1	4	4	6	1	6	1	1	5	5	5
1	1	1	0	0	1	0	1	0	0	0	1	0	0	0	0	0	4	0	2	3	3	4	4	4	4	3	3	3	5	4	3	3	3	1	4	1	5	2	2	2	2	4	4	4	4	2	5	5	5
1	1	0	2	0	1	1	1	1	1	1	1	1	0	0	0	0	1	0	6	6	1	4	5	4	3	4	2	4	4	5	3	4	6	5	2	5	4	4	3	4	3	5	6	4	4	2	5	5	6
1	1	0	0	5	1	2	1	0	0	1	1	0	0	0	0	0	2	0	3	6	4	4	4	4	3	3	4	3	3	4	4	3	3	4	4	3	3	4	3	3	3	3	5	4	6	3	4	4	5
2	1	0	0	0	1	1	0	0	0	2	1	3	0	0	2	0	2	0	2	4	5	1	1	1	1	1	1	1	1	6	6	1	1	1	6	6	6	6	4	4	4	4	4	4	4	4	5	5	5
1	1	1	0	1	1	2	1	1	1	0	1	0	0	0	0	0	6	0	1	3	1	1	5	4	1	1	5	4	4	4	4	3	3	6	1	3	6	6	6	6	6	6	6	5	6	4	2	5	5
1	1	1	0	1	1	0	1	1	0	0	1	0	0	0	0	0	3	0	4	6	2	4	4	4	4	3	5	2	2	5	4	3	4	5	6	3	6	6	3	3	4	4	6	5	5	4	1	6	6
1	1	1	0	1	1	2	1	1	1	0	1	0	0	0	0	0	2	0	2	5	4	3	6	3	4	3	5	1	1	5	4	3	5	2	4	4	5	4	3	2	4	4	6	2	5	1	2	5	5
2	1	1	0	0	1	0	3	1	0	1	1	1	0	1	0	0	3	0	5	5	4	3	4	4	5	3	6	2	1	5	2	4	4	3	3	3	3	3	2	3	3	1	5	2	5	2	1	5	6
1	1	0	0	1	1	1	1	1	0	1	1	2	1	0	2	0	2	0	0	4	6	1	6	2	1	1	6	4	2	6	1	1	1	6	1	6	1	6	3	3	3	3	6	1	6	1	6	4	2
1	1	1	0	0	1	1	1	0	0	0	1	0	0	0	1	0	2	0	2	6	2	6	3	5	5	5	6	1	1	6	4	4	4	3	6	3	5	1	1	1	3	3	6	2	5	2	2	5	5
2	1	0	0	3	1	1	2	1	0	0	1	1	0	0	0	0	6	0	5	4	3	3	4	3	3	3	6	1	1	6	4	4	5	4	4	3	4	3	3	3	3	1	6	1	6	1	4	5	5
1	1	1	0	1	1	0	1	1	0	0	1	0	0	0	0	0	1	0	1	3	5	1	6	4	1	2	1	3	3	4	5	1	1	6	3	6	6	6	2	5	5	2	6	2	6	2	1	6	6
2	1	0	0	1	1	1	3	2	0	0	1	2	0	1	0	0	8	0	1	6	2	4	5	5	4	5	6	1	1	6	1	2	5	4	5	1	6	3	4	6	4	6	5	4	4	6	6	4	6
2	1	0	3	1	1	1	2	2	0	1	1	2	0	0	2	0	3	0	4	2	2	5	2	5	4	5	6	1	1	6	4	2	4	4	5	2	2	2	2	2	2	2	5	2	5	1	1	6	6
2	1	0	3	0	1	1	3	1	0	2	0	2	0	1	0	0	6	1	5	4	4	2	5	6	6	6	6	1	1	5	5	4	4	4	5	3	3	3	2	2	6	3	4	4	4	4	2	5	5
2	1	0	1	1	1	0	3	2	0	0	1	2	0	1	1	0	5	0	6	4	1	5	2	6	5	6	6	1	1	6	1	5	6	3	4	3	5	3	2	4	5	5	6	2	6	3	1	6	5
2	1	1	0	1	1	0	1	1	0	2	1	3	0	0	0	0	8	0	2	3	2	1	6	2	1	1	4	1	1	6	6	1	1	6	1	6	4	5	2	1	5	4	6	4	6	1	1	6	6
2	1	0	2	7	1	2	1	1	0	2	1	2	0	0	0	0	1	1	1	6	2	2	5	2	2	2	1	3	4	4	3	4	3	4	3	4	5	5	3	3	4	6	6	3	5	4	3	5	5
2	1	0	2	4	1	1	3	2	0	1	1	2	0	1	2	0	7	1	1	5	2	2	4	4	4	4	2	1	3	3	4	4	2	6	5	2	3	3	6	4	4	5	4	3	4	2	1	6	6
2	1	0	1	1	1	2	1	1	0	1	0	0	1	0	0	0	6	0	3	3	3	2	5	4	1	3	2	3	3	5	2	1	1	1	2	2	4	5	4	4	5	6	5	5	5	3	5	4	3
2	1	0	0	4	1	1	3	1	0	1	1	1	0	1	0	0	7	0	5	6	1	5	6	5	5	4	3	1	4	6	2	3	3	1	4	1	3	3	3	3	5	3	4	6	5	4	1	6	6
1	1	1	2	0	1	1	1	0	0	0	1	0	0	0	0	0	1	0	3	4	4	4	6	3	2	1	6	1	4	5	5	1	2	5	5	2	5	4	1	1	4	4	6	1	6	4	1	6	6
2	1	1	2	1	1	1	4	1	0	1	1	1	0	0	0	0	1	0	5	6	1	5	1	3	3	6	5	2	4	5	3	4	4	4	3	2	4	5	4	2	6	6	5	6	5	4	1	5	5
1	1	0	2	1	1	1	2	1	0	0	1	1	0	0	2	0	1	0	1	5	6	1	6	6	1	1	6	5	6	4	5	5	5	5	5	6	6	6	1	1	4	1	6	1	6	2	1	6	6
1	1	1	1	7	1	1	2	1	0	0	1	1	0	0	0	0	5	0	5	6	3	4	4	3	3	3	1	4	6	1	5	4	5	3	3	5	4	4	6	4	4	6	5	4	5	4	4	5	5
2	1	1	0	7	1	1	2	1	0	2	0	1	0	0	0	0	7	0	1	3	6	2	4	3	3	4	4	2	2	6	5	2	2	5	4	6	5	5	6	4	5	6	5	3	5	3	3	3	3
1	1	1	0	1	1	2	0	1	1	0	1	0	0	0	0	0	7	0	2	6	1	6	6	5	6	4	4	2	5	4	4	3	4	4	5	6	6	6	6	4	5	5	4	4	4	3	4	6	6
1	1	1	2	5	0	1	0	0	1	0	0	0	0	0	0	0	7	1	1	2	2	1	6	4	1	1	5	1	1	6	6	1	1	6	4	5	5	6	1	1	1	1	6	1	6	1	1	1	2
1	1	1	0	7	1	2	1	1	0	0	1	0	0	1	0	0	2	0	3	1	4	3	4	3	3	3	6	2	2	6	4	3	3	4	6	1	4	4	1	1	1	1	6	1	6	2	1	6	6
2	1	0	0	7	1	1	3	1	0	1	1	2	0	0	0	0	3	0	3	6	1	6	4	4	4	4	6	1	1	6	3	2	3	5	6	2	5	5	3	3	3	3	6	2	5	1	4	4	5
1	1	1	0	7	1	2	2	1	0	0	0	0	1	0	1	0	1	0	3	3	4	3	4	2	3	4	2	4	3	3	4	2	2	5	3	4	5	5	3	3	5	3	5	2	5	4	3	3	4
1	1	1	0	6	1	1	1	1	0	0	1	0	1	0	2	0	4	1	6	5	5	2	5	5	6	2	5	2	1	4	3	3	4	5	4	4	4	5	5	2	5	6	6	2	6	2	2	6	6
2	1	0	0	1	1	0	2	1	1	1	1	1	0	0	0	0	4	1	5	4	3	4	3	4	4	4	5	1	1	5	4	2	3	4	4	2	2	3	1	2	1	1	6	4	5	4	1	6	4
2	1	3	2	0	1	1	1	0	0	2	1	1	0	0	2	1	4	0	1	5	5	1	6	1	1	1	5	2	5	5	6	2	2	5	1	5	5	6	1	1	1	1	5	2	6	2	1	6	6
2	1	1	0	1	1	1	3	1	0	1	1	1	0	1	0	1	4	0	4	6	3	6	6	1	1	3	5	4	4	5	4	2	4	6	1	5	5	5	4	3	6	4	4	5	4	2	1	5	4
1	1	1	0	7	1	0	1	0	0	0	1	0	0	0	0	0	3	1	2	6	2	3	6	4	4	4	6	4	4	6	4	4	4	4	6	1	5	4	2	1	3	1	6	6	6	6	3	6	6
1	1	0	0	6	1	1	0	0	0	1	1	1	0	1	0	0	2	0	1	5	1	1	2	4	4	2	4	3	3	5	4	3	3	4	3	3	3	5	4	4	3	3	5	5	5	3	4	5	5
2	1	0	1	7	1	2	4	1	0	1	1	1	0	0	0	0	8	0	5	1	3	4	3	3	3	4	2	2	2	2	4	4	3	4	3	3	3	3	3	3	4	3	6	3	6	3	3	4	4
1	1	1	0	7	1	2	1	0	0	1	1	1	0	0	0	0	3	1	4	3	4	4	5	5	5	5	5	5	5	3	5	5	5	5	3	3	3	3	5	5	5	5	2	4	2	5	5	5	5
2	1	0	0	7	1	1	1	0	0	1	1	1	0	0	0	0	8	0	5	4	1	5	2	5	4	5	2	2	2	2	2	4	4	4	6	1	4	2	1	1	1	1	6	4	5	1	1	6	6
2	1	1	0	1	1	1	2	1	0	0	1	1	0	1	1	1	8	0	6	4	1	6	2	6	3	4	6	1	1	6	1	6	6	1	6	1	1	1	2	1	6	6	6	1	6	1	1	6	6
1	1	0	2	5	0	0	3	1	0	1	0	2	0	0	0	0	5	0	6	1	1	4	4	3	2	2	4	4	3	4	1	1	6	1	5	3	2	3	3	3	4	4	5	3	5	4	2	6	6
3	1	0	0	7	1	0	1	0	0	1	0	0	1	0	0	0	5	0	4	2	3	4	4	5	4	4	4	1	1	3	2	4	4	4	4	1	4	1	3	3	3	4	4	4	4	3	1	6	6
2	1	0	0	7	1	1	3	0	0	1	1	0	0	1	2	0	8	0	4	3	5	4	4	4	4	6	2	2	2	5	6	5	5	5	6	3	4	3	3	2	3	3	4	2	5	1	1	6	6
2	1	0	0	1	1	1	3	0	0	2	1	2	0	0	2	1	5	0	6	4	2	5	4	5	5	5	5	2	3	6	4	3	4	5	6	1	3	3	2	1	5	5	4	6	4	2	1	6	6
1	1	0	1	7	1	2	2	1	0	1	1	3	0	0	1	0	4	0	4	5	5	5	5	5	3	4	3	1	3	3	4	4	4	4	4	4	4	4	4	4	4	4	5	5	5	5	3	5	6
2	1	0	1	1	1	1	3	1	0	1	0	0	0	0	0	0	6	0	5	3	2	5	4	3	3	5	5	2	2	5	2	5	5	4	4	3	4	4	4	3	5	4	5	3	4	4	4	5	4
1	1	0	0	7	1	2	3	1	0	1	1	1	0	0	0	0	2	1	5	5	1	4	2	4	4	4	1	1	1	1	1	1	1	1	1	1	1	1	1	1	1	1	1	1	1	1	1	1	1
2	1	1	0	7	1	2	3	1	0	1	1	1	0	0	0	0	7	0	5	4	3	4	4	3	2	4	4	3	3	4	3	4	4	4	4	3	4	4	3	3	3	3	4	3	4	3	3	4	1
1	1	0	2	7	1	2	1	0	0	2	1	2	0	1	0	0	8	0	5	4	2	4	5	5	5	5	5	1	1	5	5	2	2	5	5	3	3	3	2	5	2	2	5	3	5	2	1	6	6
1	1	1	0	0	1	0	0	0	1	0	0	1	1	0	0	1	2	0	3	2	5	3	2	4	4	4	4	3	4	3	2	2	2	2	1	1	1	1	2	2	2	2	2	2	1	2	2	1	2
3	1	0	3	7	1	2	2	0	0	3	1	4	0	0	0	0	7	1	1	1	3	1	2	2	3	1	3	1	1	3	2	2	2	3	3	1	2	3	2	2	2	2	3	2	3	1	1	3	3
2	1	0	2	7	1	1	1	1	0	2	1	1	0	0	2	0	5	0	2	2	1	2	2	4	2	6	1	2	6	2	3	3	4	4	3	3	3	5	3	3	3	6	3	5	3	1	6	6	6
2	1	1	0	7	1	1	2	1	0	2	1	0	0	0	1	0	5	0	2	5	2	5	3	3	4	6	3	1	6	6	1	1	6	1	6	6	5	4	3	5	5	6	1	6	1	3	4	4	3
2	1	0	3	0	1	1	2	2	0	1	1	2	0	0	0	0	7	0	2	4	2	2	5	2	5	6	1	1	6	2	4	4	6	5	2	3	3	3	3	2	2	5	2	5	2	4	5	5	5
3	1	0	1	1	1	1	4	2	0	1	1	0	0	0	2	1	7	0	5	3	4	5	4	5	5	4	4	4	4	4	4	4	4	4	4	5	5	5	5	5	5	5	4	5	5	4	4	4	6
3	1	0	1	7	1	1	2	2	0	3	1	1	0	0	0	0	7	1	1	1	1	2	2	2	2	3	3	3	6	3	3	3	3	2	2	2	2	3	3	3	3	4	4	4	4	1	1	1	1
1	1	0	0	1	1	2	1	1	0	1	1	1	0	0	0	0	7	0	2	3	4	4	3	1	5	4	3	6	6	5	3	3	5	4	3	3	4	3	3	3	3	5	1	5	1	2	6	6	6
1	1	1	0	1	1	0	1	1	0	0	1	0	0	0	0	0	8	0	1	6	2	5	5	3	3	1	2	4	4	3	4	3	3	4	5	1	6	3	3	4	3	5	2	5	2	1	5	6	5
1	1	1	0	1	1	1	1	1	0	0	1	1	0	1	0	0	3	0	5	5	2	6	6	1	1	3	5	5	4	6	2	2	6	2	4	5	5	4	4	4	4	5	5	5	4	3	4	4	4
1	1	1	0	1	1	1	1	1	1	1	1	0	0	0	2	0	1	1	2	5	1	6	4	5	2	4	2	5	3	5	5	4	6	3	3	1	4	2	3	5	2	5	4	5	2	4	5	5	4
1	1	1	0	1	1	2	0	0	0	0	1	0	1	0	0	0	6	0	3	4	1	6	4	3	3	4	2	2	4	3	3	3	4	4	3	4	4	3	3	3	3	4	3	4	3	2	5	4	6
1	1	1	0	1	1	1	1	1	0	0	1	0	1	0	2	0	2	0	1	6	1	5	4	2	1	5	2	2	2	2	2	1	6	3	3	2	4	4	3	3	3	5	3	5	2	5	2	4	2
1	1	1	0	1	1	1	3	0	0	1	1	1	0	1	0	0	3	0	5	5	1	4	4	4	3	6	1	1	6	4	3	2	4	4	3	3	4	6	3	3	1	6	1	6	1	3	5	5	4
3	1	0	2	1	1	1	1	1	0	0	1	3	0	0	0	0	8	0	1	6	1	6	5	3	2	3	2	5	4	1	1	1	6	2	6	6	6	3	3	5	5	3	5	3	4	3	5	6	4
1	1	1	0	4	1	1	1	0	0	0	1	0	0	0	2	0	3	1	2	4	3	5	2	2	3	5	2	2	4	4	2	5	5	5	2	2	3	2	2	3	4	5	2	5	1	2	4	4	4
1	1	1	0	0	1	1	2	0	0	0	1	0	1	3	0	0	4	0	1	4	3	5	2	2	3	5	2	2	4	4	2	5	5	5	2	2	3	2	2	3	4	5	2	5	1	2	4	4	4
2	1	1	0	1	1	1	2	2	0	0	1	2	0	0	0	0	3	0	5	6	3	1	6	5	6	6	1	1	6	2	5	5	6	6	1	1	1	2	1	4	4	6	1	6	1	1	6	6	6
1	1	1	0	1	1	2	2	0	0	1	1	1	0	0	1	0	3	0	3	4	3	5	3	3	4	5	1	1	5	4	3	3	4	4	1	2	2	2	1	4	4	6	1	6	1	1	5	5	5
1	1	1	0	0	1	0	1	0	0	0	1	0	0	0	0	0	4	0	2	3	3	4	4	4	4	3	3	3	5	4	3	3	3	1	4	1	5	2	2	2	2	4	4	4	4	2	5	5	5
1	1	0	2	0	1	1	1	1	1	1	1	1	0	0	0	0	1	0	6	6	1	4	5	4	3	4	2	4	4	5	3	4	6	5	2	5	4	4	3	4	3	5	6	4	4	2	5	5	6
1	1	0	0	5	1	2	1	0	0	1	1	0	0	0	0	0	2	0	3	6	4	4	4	4	3	3	4	3	3	4	4	3	3	4	4	3	3	4	3	3	3	3	5	4	6	3	4	4	5
2	1	0	0	0	1	1	0	0	0	2	1	3	0	0	2	0	2	0	2	4	5	1	1	1	1	1	1	1	1	6	6	1	1	1	6	6	6	6	4	4	4	4	4	4	4	4	5	5	5
1	1	1	0	1	1	2	1	1	1	0	1	0	0	0	0	0	6	0	1	3	1	1	5	4	1	1	5	4	4	4	4	3	3	6	1	3	6	6	6	6	6	6	6	5	6	4	2	5	5
1	1	1	0	1	1	0	1	1	0	0	1	0	0	0	0	0	3	0	4	6	2	4	4	4	4	3	5	2	2	5	4	3	4	5	6	3	6	6	3	3	4	4	6	5	5	4	1	6	6
1	1	1	0	1	1	2	1	1	1	0	1	0	0	0	0	0	2	0	2	5	4	3	6	3	4	3	5	1	1	5	4	3	5	2	4	4	5	4	3	2	4	4	6	2	5	1	2	5	5
2	1	1	0	0	1	0	3	1	0	1	1	1	0	1	0	0	3	0	5	5	4	3	4	4	5	3	6	2	1	5	2	4	4	3	3	3	3	3	2	3	3	1	5	2	5	2	1	5	6
1	1	0	0	1	1	1	1	1	0	1	1	2	1	0	2	0	2	0	0	4	6	1	6	2	1	1	6	4	2	6	1	1	1	6	1	6	1	6	3	3	3	3	6	1	6	1	6	4	2
1	1	1	0	0	1	1	1	0	0	0	1	0	0	0	1	0	2	0	2	6	2	6	3	5	5	5	6	1	1	6	4	4	4	3	6	3	5	1	1	1	3	3	6	2	5	2	2	5	5
2	1	0	0	3	1	1	2	1	0	0	1	1	0	0	0	0	6	0	5	4	3	3	4	3	3	3	6	1	1	6	4	4	5	4	4	3	4	3	3	3	3	1	6	1	6	1	4	5	5
1	1	1	0	1	1	0	1	1	0	0	1	0	0	0	0	0	1	0	1	3	5	1	6	4	1	2	1	3	3	4	5	1	1	6	3	6	6	6	2	5	5	2	6	2	6	2	1	6	6
2	1	0	0	1	1	1	3	2	0	0	1	2	0	1	0	0	8	0	1	6	2	4	5	5	4	5	6	1	1	6	1	2	5	4	5	1	6	3	4	6	4	6	5	4	4	6	6	4	6
2	1	0	3	1	1	1	2	2	0	1	1	2	0	0	2	0	3	0	4	2	2	5	2	5	4	5	6	1	1	6	4	2	4	4	5	2	2	2	2	2	2	2	5	2	5	1	1	6	6
2	1	0	3	0	1	1	3	1	0	2	0	2	0	1	0	0	6	1	5	4	4	2	5	6	6	6	6	1	1	5	5	4	4	4	5	3	3	3	2	2	6	3	4	4	4	4	2	5	5
2	1	0	1	1	1	0	3	2	0	0	1	2	0	1	1	0	5	0	6	4	1	5	2	6	5	6	6	1	1	6	1	5	6	3	4	3	5	3	2	4	5	5	6	2	6	3	1	6	5
2	1	1	0	1	1	0	1	1	0	2	1	3	0	0	0	0	8	0	2	3	2	1	6	2	1	1	4	1	1	6	6	1	1	6	1	6	4	5	2	1	5	4	6	4	6	1	1	6	6
2	1	0	2	7	1	2	1	1	0	2	1	2	0	0	0	0	1	1	1	6	2	2	5	2	2	2	1	3	4	4	3	4	3	4	3	4	5	5	3	3	4	6	6	3	5	4	3	5	5
2	1	0	2	4	1	1	3	2	0	1	1	2	0	1	2	0	2	1	1	5	2	2	4	4	4	4	2	1	3	3	4	4	2	6	5	2	3	3	6	4	4	5	4	3	4	2	1	6	6
2	1	0	1	1	1	2	1	1	0	1	0	0	1	0	0	0	6	0	3	3	3	2	5	4	1	3	2	3	3	5	2	1	1	1	2	2	4	5	4	4	5	6	5	5	5	3	5	4	3
2	1	0	0	4	1	1	3	1	0	1	1	1	0	1	0	0	3	0	5	6	1	5	6	5	5	4	3	1	4	6	2	3	3	1	4	1	3	3	3	3	5	3	4	6	5	4	1	6	6
1	1	1	2	0	1	1	1	0	0	0	1	0	0	0	0	0	1	0	3	4	4	4	6	3	2	1	6	1	4	5	5	1	2	5	5	2	5	4	1	1	4	4	6	1	6	4	1	6	6
2	1	1	2	1	1	1	4	1	0	1	1	1	0	0	0	0	1	0	5	6	1	5	1	3	3	6	5	2	4	5	3	4	4	4	3	2	4	5	4	2	6	6	5	6	5	4	1	5	5
1	1	0	2	1	1	1	2	1	0	0	1	1	0	0	2	0	1	0	1	5	6	1	6	6	1	1	6	5	6	4	5	5	5	5	5	6	6	6	1	1	4	1	6	1	6	2	1	6	6
1	1	1	1	7	1	1	2	1	0	0	1	1	0	0	0	0	5	0	5	6	3	4	4	3	3	3	1	4	6	1	5	4	5	3	3	5	4	4	6	4	4	6	5	4	5	4	4	5	5
2	1	1	0	7	1	1	2	1	0	2	0	1	0	0	0	0	5	0	1	3	6	2	4	3	3	4	4	2	2	6	5	2	2	5	4	6	5	5	6	4	5	6	5	3	5	3	3	3	3
1	1	1	0	1	1	2	0	1	1	0	1	0	0	0	0	0	5	0	2	6	1	6	6	5	6	4	4	2	5	4	4	3	4	4	5	6	6	6	6	4	5	5	4	4	4	3	4	6	6
1	1	1	2	5	0	1	0	0	1	0	0	0	0	0	0	0	5	1	1	2	2	1	6	4	1	1	5	1	1	6	6	1	1	6	4	5	5	6	1	1	1	1	6	1	6	1	1	1	2
1	1	1	0	7	1	2	1	1	0	0	1	0	0	1	0	0	2	0	3	1	4	3	4	3	3	3	6	2	2	6	4	3	3	4	6	1	4	4	1	1	1	1	6	1	6	2	1	6	6
2	1	0	0	7	1	1	3	1	0	1	1	2	0	0	0	0	3	0	3	6	1	6	4	4	4	4	6	1	1	6	3	2	3	5	6	2	5	5	3	3	3	3	6	2	5	1	4	4	5
1	1	1	0	7	1	2	2	1	0	0	0	0	1	0	1	0	1	0	3	3	4	3	4	2	3	4	2	4	3	3	4	2	2	5	3	4	5	5	3	3	5	3	5	2	5	4	3	3	4
1	1	1	0	6	1	1	1	1	0	0	1	0	1	0	2	0	4	1	6	5	5	2	5	5	6	2	5	2	1	4	3	3	4	5	4	4	4	5	5	2	5	6	6	2	6	2	2	6	6
2	1	0	0	1	1	0	2	1	1	1	1	1	0	0	0	0	4	1	5	4	3	4	3	4	4	4	5	1	1	5	4	2	3	4	4	2	2	3	1	2	1	1	6	4	5	4	1	6	4
2	1	3	2	0	1	1	1	0	0	2	1	1	0	0	2	1	4	0	1	5	5	1	6	1	1	1	5	2	5	5	6	2	2	5	1	5	5	6	1	1	1	1	5	2	6	2	1	6	6
2	1	1	0	1	1	1	3	1	0	1	1	1	0	1	0	1	4	0	4	6	3	6	6	1	1	3	5	4	4	5	4	2	4	6	1	5	5	5	4	3	6	4	4	5	4	2	1	5	4
1	1	1	0	7	1	0	1	0	0	0	1	0	0	0	0	0	3	1	2	6	2	3	6	4	4	4	6	4	4	6	4	4	4	4	6	1	5	4	2	1	3	1	6	6	6	6	3	6	6
1	1	0	0	6	1	1	0	0	0	1	1	1	0	1	0	0	2	0	1	5	1	1	2	4	4	2	4	3	3	5	4	3	3	4	3	3	3	5	4	4	3	3	5	5	5	3	4	5	5
2	1	0	1	7	1	2	4	1	0	1	1	1	0	0	0	0	8	0	5	1	3	4	3	3	3	4	2	2	2	2	4	4	3	4	3	3	3	3	3	3	4	3	6	3	6	3	3	4	4
1	1	1	0	7	1	2	1	0	0	1	1	1	0	0	0	0	3	1	4	3	4	4	5	5	5	5	5	5	5	3	5	5	5	5	3	3	3	3	5	5	5	5	2	4	2	5	5	5	5
2	1	0	0	7	1	1	1	0	0	1	1	1	0	0	0	0	8	0	5	4	1	5	2	5	4	5	2	2	2	2	2	4	4	4	6	1	4	2	1	1	1	1	6	4	5	1	1	6	6
2	1	1	0	1	1	1	2	1	0	0	1	1	0	1	1	1	8	0	6	4	1	6	2	6	3	4	6	1	1	6	1	6	6	1	6	1	1	1	2	1	6	6	6	1	6	1	1	6	6
1	1	0	2	5	0	0	3	1	0	1	0	2	0	0	0	0	5	0	6	1	1	4	4	3	2	2	4	4	3	4	1	1	6	1	5	3	2	3	3	3	4	4	5	3	5	4	2	6	6
3	1	0	0	7	1	0	1	0	0	1	0	0	1	0	0	0	5	0	4	2	3	4	4	5	4	4	4	1	1	3	2	4	4	4	4	1	4	1	3	3	3	4	4	4	4	3	1	6	6
2	1	0	0	7	1	1	3	0	0	1	1	0	0	1	2	0	8	0	4	3	5	4	4	4	4	6	2	2	2	5	6	5	5	5	6	3	4	3	3	2	3	3	4	2	5	1	1	6	6
2	1	0	0	1	1	1	3	0	0	2	1	2	0	0	2	1	5	0	6	4	2	5	4	5	5	5	5	2	3	6	4	3	4	5	6	1	3	3	2	1	5	5	4	6	4	2	1	6	6
1	1	0	1	7	1	2	2	1	0	1	1	3	0	0	1	0	4	0	4	5	5	5	5	5	3	4	3	1	3	3	4	4	4	4	4	4	4	4	4	4	4	4	5	5	5	5	3	5	6
2	1	0	1	1	1	1	3	1	0	1	0	0	0	0	0	0	6	0	5	3	2	5	4	3	3	5	5	2	2	5	2	5	5	4	4	3	4	4	4	3	5	4	5	3	4	4	4	5	4
1	1	0	0	7	1	2	3	1	0	1	1	1	0	0	0	0	2	1	5	5	1	4	2	4	4	4	1	1	1	1	1	1	1	1	1	1	1	1	1	1	1	1	1	1	1	1	1	1	1
2	1	1	0	7	1	2	3	1	0	1	1	1	0	0	0	0	3	0	5	4	3	4	4	3	2	4	4	3	3	4	3	4	4	4	4	3	4	4	3	3	3	3	4	3	4	3	3	4	1
1	1	0	2	7	1	2	1	0	0	2	1	2	0	1	0	0	8	0	5	4	2	4	5	5	5	5	5	1	1	5	5	2	2	5	5	3	3	3	2	5	2	2	5	3	5	2	1	6	6
1	1	1	0	0	1	0	0	0	1	0	0	1	1	0	0	1	2	0	3	2	5	3	2	4	4	4	4	3	4	3	2	2	2	2	1	1	1	1	2	2	2	2	2	2	1	2	2	1	2
3	1	0	3	7	1	2	2	0	0	3	1	4	0	0	0	0	3	1	1	1	3	1	2	2	3	1	3	1	1	3	2	2	2	3	3	1	2	3	2	2	2	2	3	2	3	1	1	3	3
[truncated: 21 more columns]

## Sheet: Variable dictionary
A. Sociodemographic variables
Variable name	Description	Coding
participant_id	Anonymous participant identifier	Sequential number (1, 2, 3, …)
age_group	Age category	0 = 20–30; 1 = 31–40; 2 = 41–50
sex	Biological sex	0 = Male; 1 = Female
marital_status	Marital status	0 = Married; 1 = Single; 2 = Widowed; 3 = Divorced
n_children	Number of children	Numeric (0, 1, 2, 3…)
district	District of residence	0 = Beirut; 1 = Mount Lebanon; 2 = South; 3 = Nabatieh; 4 = Bekaa; 5 = Baalbak-El Hermel; 6 = Akkar; 7 = North
B. Employment and economic status
Variable name	Description	Coding
employed	Currently employed	0 = No; 1 = Yes
job_style	Employment type	0 = Part-time; 1 = Full-time; 2 = Freelance
income_category	Monthly income category (USD)	0 = <100$; 1 = 100–1000$; 2 = 1001–1500$; 3 = >1500$; 4 = No answer
C. Education
Variable name	Description	Coding
education_level	Highest educational degree	0 = Bachelor; 1 = Master; 2 = PhD
institution_type	Institution where highest degree was obtained	0 = Private university; 1 = Public university
graduation_year	Year of graduation	Numeric (YYYY)
D. Professional experience
Variable name	Description	Coding
currently_practicing	Currently working in nutrition & dietetics	0 = No; 1 = Yes
duration_practice	Duration of professional practice	0 = <5 years; 1 = 5–10; 2 = 11–15; 3 = 16–20; 4 = >20
stopped_12m	Stopped working >12 months	0 = No; 1 = Yes
stop_reason	Reason for stopping practice	0 = Retired; 1 = Other
practice_location	Practice location	0 = Lebanon only; 1 = Lebanon and abroad
E. Areas of employment (binary variables)
(Each coded separately; multiple answers allowed)
Variable name	Description	Coding
area_cardio	Cardiovascular diseases	0 = No; 1 = Yes
area_diabetes	Diabetes	0 = No; 1 = Yes
area_eating_disorder	Eating disorders	0 = No; 1 = Yes
area_food_service	Food service management	0 = No; 1 = Yes
area_geriatrics	Geriatrics	0 = No; 1 = Yes
area_oncology	Oncology	0 = No; 1 = Yes
area_pediatrics	Pediatrics	0 = No; 1 = Yes
area_sports	Sports nutrition	0 = No; 1 = Yes
area_other	Other area	0 = No; 1 = Yes
F. Workplace (binary variables)
Variable name	Description	Coding
wp_private_hosp	Private hospital	0 = No; 1 = Yes
wp_public_hosp	Government hospital	0 = No; 1 = Yes
wp_private_center	Private specialized center	0 = No; 1 = Yes
wp_public_center	Public specialized center	0 = No; 1 = Yes
wp_private_clinic	Private clinic	0 = No; 1 = Yes
wp_university	University	0 = No; 1 = Yes
wp_research	Research	0 = No; 1 = Yes
wp_food_industry	Food industry	0 = No; 1 = Yes
wp_public_health	Public health / NGO	0 = No; 1 = Yes
G. Job Satisfaction Survey (JSS)
Likert scale for all JSS items:
0 = Disagree very much
1 = Disagree moderately
2 = Disagree slightly
3 = Agree slightly
4 = Agree moderately
5 = Agree very much
Variable name	Description	Coding
jss_q1	JSS item 1	0–5
jss_q2	JSS item 2	0–5
…	…	…
jss_q36	JSS item 36	0–5
Derived JSS scores (used in tables & regressions)
Variable name	Description	Coding
jss_payment	Payment subscale (%)	Continuous (0–100)
jss_promotion	Promotion subscale (%)	Continuous
jss_supervision	Supervision subscale (%)	Continuous
jss_fringe	Fringe benefits subscale (%)	Continuous
jss_rewards	Contingent rewards subscale (%)	Continuous
jss_operating	Operating conditions subscale (%)	Continuous
jss_coworkers	Coworkers subscale (%)	Continuous
jss_nature	Nature of work subscale (%)	Continuous
jss_communication	Communication subscale (%)	Continuous
jss_total	Total job satisfaction score (%)	Continuous
H. NASA-TLX workload
Likert scale: 0–100 (standard NASA-TLX scaling)
Variable name	Description	Coding
nasa_mental	Mental demand	0–100
nasa_physical	Physical demand	0–100
nasa_temporal	Temporal demand	0–100
nasa_performance	Performance	0–100
nasa_effort	Effort	0–100
nasa_frustration	Frustration	0–100
nasa_total	Total workload score (%)	Continuous
